# Supplementary material for: DFT Calculations of 31P NMR Chemical Shifts in Palladium Complexes
Source: Molecules. 2022 Apr 21;27(9):2668. doi: 10.3390/molecules27092668 (PMC9105066; doi:10.3390/molecules27092668)
Supplement: Supplementary file 1 [file molecules-27-02668-s001.zip]

Archive with 1 entries (1 files):
- molecules-1658311-supplementary.pdf
